# Supplementary material for: Novel Mutations Detection with Next-Generation Sequencing and Its Association with Clinical Outcome in Unilateral Primary Aldosteronism
Source: Biomedicines. 2021 Sep 6;9(9):1167. doi: 10.3390/biomedicines9091167 (PMC8471673; doi:10.3390/biomedicines9091167)
Supplement: Supplementary file 1 [file biomedicines-09-01167-s001.zip]

Archive with 1 entries (1 files):
- biomedicines-1321403-supplementary.pdf
